# Supplementary material for: Comparative Analysis of the Metabolome and Transcriptome between the Green and Yellow-Green Regions of Variegated Leaves in a Mutant Variety of the Tree Species Pteroceltis tatarinowii
Source: Int J Mol Sci. 2022 Apr 29;23(9):4950. doi: 10.3390/ijms23094950 (PMC9101679; doi:10.3390/ijms23094950)
Supplement: Supplementary file 1 [file ijms-23-04950-s001.zip]

Archive with 1 entries (1 files):
- ijms-1665973-supplementary.pdf
